# Supplementary material for: Smoking cessation in pregnant women with mental disorders: a cohort and nested qualitative study
Source: BJOG. 2012 Nov 21;120(3):362–70. doi: 10.1111/1471-0528.12059 (PMC3638317; doi:10.1111/1471-0528.12059)
Supplement: Supplementary file 3 [file bjo0120-0362-SD5.txt]

1 
 
 
TableS1. Characteristicsofwomenwithsmoking dataat delivery(n=337) and without (n=63)  
 
Characteristic  
(n=400 unlessotherwise 
 noted)
No 
Smoking 
data 
Smoking 
data 
Total OR 95%CI 
 
Test 
statistic 
(t/χ2)
P 
 
Mentaldisorders 19 (30.2) 78 (23.2) 97 (24.3) 0.70 0.38-1.26 1.42 0.24
Mean age(SD) 27.6 (6.9) 27.1 (6.6) 27.2 (6.6)   0.56 0.58
Ethnicity (n=385)
 
White 
Non-White 
44 (73.3)
16 (26.7)
209 (64.3)
116 (35.7)
253 (65.7)
132 (34.3)
 
 
1.53
 
 
0.82-2.82
 
 
1.84
 
 
0.18
Indexofdeprivation 
(percentile) (n=383) 
0-10%
10-20%
20-30%
>30% 
3 (5.3)
19 (33.3)
19 (33.3)
16 (28.1)
25 (7.7)
133 (40.8)
86 (26.4)
82 (25.6)
28 (7.3)
152 (39.7)
105 (27.4)
98 (25.6)
 
0.98
 
0.95-1.01
 
 
 
2.08
 
0.26
MaritalStatus(n=367) 
Not married 
Married 
47 (83.9)
9 (16.1)
271 (87.1)
40 (12.9)
318 (86.7)
49 (13.3)
 
 
0.77
 
 
0.35-1.69
 
 
0.42
 
 
0.52
Liveswith 
Alone/Children 
Husband/Partner 
Relatives/Friends/Other 
14 (22.2)
33 (52.4)
16 (25.4)
89 (26.4)
152 (45.1)
96 (28.5)
103 (25.8)
185 (46.3)
112 (28.0)
 
0.98
 
0.68-1.41
 
 
6.30
 
0.91
Substancemisuse  8 (12.7) 55 (16.4) 63 (15.8) 1.35 0.61-2.98 0.54 0.46
Gestation atbooking
First trimester 
Second/third trimester 
44 (69.8)
19 (30.2)
188 (55.8)
149 (44.2)
232 (58.0)
168 (42.0)
 
 
1.83
 
 
1.03-3.28
 
 
4.30
 
 
0.04
Previousperinatal death 3 (5.4) 3 (0.9) 6 (1.5)   6.35 0.01
*Fisher’sexact test 
