# Supplementary material for: Smoking cessation in pregnant women with mental disorders: a cohort and nested qualitative study
Source: BJOG. 2012 Nov 21;120(3):362–70. doi: 10.1111/1471-0528.12059 (PMC3638317; doi:10.1111/1471-0528.12059)
Supplement: Supplementary file 6 [file bjo0120-0362-SD6.txt]

Appendix S1.Box 1: Whooley questions askedby midwives atantenatal booking 
 
 
 
1. “During the pastmonth,have you beenbothered by feeling depressed,lonely or 
hopeless?” 
2. “During the pastmonthhave youbeenbothered by having little interestor pleasure in
doing things?” 
Yes toeither question indicates “Whooley positive”
 
